# Supplementary material for: When aggressiveness could be too risky: linking personality traits and predator response in superb fairy-wrens
Source: PeerJ. 2022 Sep 28;10:e14011. doi: 10.7717/peerj.14011 (PMC9526405; doi:10.7717/peerj.14011)
Supplement: Supplemental Information 1 — Response of superb fairy-wrens at Cleland Wildlife Park to the playback of currawong or willie wagtail calls. [file peerj-10-14011-s001.xlsx]

## Sheet: Predator Vs Control
Individual	Territory	Sex	Breeding Status	Playback Type	PlaybackTrack	Playback Order	Number of Pre-Playback Alarm Calls	Latency to Respond	Minimum Distance	Time within 5m	Alarm Called
1	1	Female	Dominant	Predator	2	1	0	5	8	0	No
1	1	Female	Dominant	Control	3	2	0	155	8	0	No
2	1	Male	Dominant	Predator	2	1	0	2	5	30	Yes
2	1	Male	Dominant	Control	3	2	0	220	15	0	No
3	1	Male	Helper	Predator	2	1	0	360	15	0	No
3	1	Male	Helper	Control	3	2	0	360	15	0	No
4	2	Female	Dominant	Predator	2	2	0	154	3	35	Yes
4	2	Female	Dominant	Control	1	1	0	360	10	0	No
5	2	Male	Dominant	Predator	2	2	0	26	3	15	Yes
5	2	Male	Dominant	Control	1	1	0	360	10	0	No
6	2	Male	Helper	Predator	2	2	0	360	15	0	Yes
6	2	Male	Helper	Control	1	1	0	360	0	0	No
7	3	Male	Dominant	Predator	2	2	0	5	1	30	Yes
7	3	Male	Dominant	Control	1	1	0	1	8	0	No
8	3	Male	Helper	Predator	2	2	0	25	6	0	Yes
8	3	Male	Helper	Control	1	1	0	0	0	0	No
9	4	Female	Dominant	Predator	4	2	0	360	15	0	No
9	4	Female	Dominant	Control	5	1	0	122	4	23	No
10	4	Male	Dominant	Predator	4	2	0	284	6	0	No
10	4	Male	Dominant	Control	5	1	0	12	1.5	38	No
11	4	Male	Helper	Predator	4	2	0	360	15	0	No
11	4	Male	Helper	Control	5	1	0	360	15	0	No
12	4	Male	Helper	Predator	4	2	0	360	15	0	No
12	4	Male	Helper	Control	5	1	0	360	15	0	No
13	4	Female	Helper	Predator	4	2	0	360	15	0	No
13	4	Female	Helper	Control	5	1	0	360	15	0	No
14	5	Male	Dominant	Predator	1	2	0	360	15	0	No
14	5	Male	Dominant	Control	3	1	0	360	12	0	No
15	5	Male	Helper	Predator	1	2	0	15	5	10	Yes
15	5	Male	Helper	Control	3	1	0	360	10	0	No
16	6	Female	Dominant	Predator	5	1	0	48	5	10	Yes
16	6	Female	Dominant	Control	1	2	7	360	10	0	No
17	6	Male	Dominant	Predator	5	1	0	200	8	0	No
17	6	Male	Dominant	Control	1	2	0	360	9	0	No
18	7	Female	Dominant	Control	2	2	8	90	10	0	Yes
18	7	Female	Dominant	Predator	1	1	0	70	10	0	Yes
19	7	Male	Dominant	Predator	1	1	0	360	15	0	No
19	7	Male	Dominant	Control	2	2	0	360	15	0	No
20	7	Male	Helper	Predator	1	1	0	60	10	0	Yes
20	7	Male	Helper	Control	2	2	0	360	15	0	No
21	8	Male	Dominant	Predator	5	2	0	132	8	0	No
21	8	Male	Dominant	Control	3	1	0	360	15	0	No
22	8	Male	Helper	Predator	5	2	0	62	5	25	No
22	8	Male	Helper	Control	3	1	0	40	5	15	No
23	9	Male	Dominant	Predator	3	1	0	23	5	80	Yes
23	9	Male	Dominant	Control	5	2	0	360	15	0	No
24	9	Male	Helper	Predator	3	1	0	150	4	10	No
24	9	Male	Helper	Control	5	2	0	360	15	0	No
25	10	Female	Dominant	Control	4	1	0	65	5	70	No
25	10	Female	Dominant	Predator	4	2	0	110	12	0	No
26	10	Male	Dominant	Predator	4	2	0	120	12	0	No
26	10	Male	Dominant	Control	4	1	0	185	2	20	No
27	10	Male	Helper	Predator	4	2	0	5	5	0	No
27	10	Male	Helper	Control	4	1	0	70	4	60	No
28	10	Male	Helper	Predator	4	2	0	70	12	0	No
28	10	Male	Helper	Control	4	1	0	360	15	0	No
29	11	Female	Dominant	Control	2	1	0	360	15	0	No
29	11	Female	Dominant	Predator	1	2	0	40	5	0	No
30	11	Male	Dominant	Predator	1	2	0	360	15	0	No
30	11	Male	Dominant	Control	2	1	0	360	15	0	No
31	11	Male	Helper	Predator	1	2	0	60	10	0	No
31	11	Male	Helper	Control	2	1	0	360	15	0	No
32	12	Male	Dominant	Predator	1	1	0	145	5	36	Yes
32	12	Male	Dominant	Control	1	2	0	89	10	0	No
33	12	Male	Helper	Predator	1	1	0	14	5	122	Yes
33	12	Male	Helper	Control	1	2	0	360	15	0	No
34	12	Male	Helper	Predator	1	1	0	360	15	0	No
34	12	Male	Helper	Control	1	2	0	360	15	0	No
35	13	Female	Dominant	Control	3	1	0	360	15	0	No
35	13	Female	Dominant	Predator	4	2	0	30	3	40	Yes
36	13	Male	Dominant	Predator	4	2	0	150	5	10	Yes
36	13	Male	Dominant	Control	3	1	0	160	9	0	No
37	14	Female	Dominant	Control	4	1	0	80	1	30	No
37	14	Female	Dominant	Predator	1	2	0	30	0.3	160	Yes
38	14	Male	Dominant	Predator	1	2	0	50	0.5	40	Yes
38	14	Male	Dominant	Control	4	1	0	360	15	0	No
39	14	Male	Helper	Predator	1	2	0	50	2	30	No
39	14	Male	Helper	Control	4	1	0	90	1	55	No
40	9	Female	Dominant	Control	5	2	0	360	15	0	No
40	9	Female	Dominant	Predator	3	1	8	75	5	30	Yes

## Sheet: Predator Only
Individual	Territory	Sex	Breeding Status	back-test response	processing response	sector visitation	activity	Number of contacts with mirror	Time close to mirror	mirror response	Playback Track	Playback Order	Latency to respond	Minimum Distance	Time within 5m	Alarm Called	Number of Responders
1	1	Female	Dominant	0	2	8	77	0	52	No	2	1	5	8	0	No	2
2	1	Male	Dominant	0	1	11	160	20	61.5	Yes	2	1	2	5	30	Yes	2
3	1	Male	Helper	6	1	11	136	0	87.5	No	2	1	360	15	0	No	2
4	2	Female	Dominant	0	1	5	33	2	38	Yes	2	2	154	3	35	Yes	2
5	2	Male	Dominant	1	0	6	165	17	92	Yes	2	2	26	3	15	Yes	2
6	2	Male	Helper	1	1	7	95	0	0	No	2	2	360	15	0	Yes	2
7	3	Male	Dominant	1	1	6	102	6	119	Yes	2	2	5	1	30	Yes	2
8	3	Male	Helper	3	0	7	226	1	88	Yes	2	2	25	6	0	Yes	2
9	4	Female	Dominant	0	3	9	165	33	115	Yes	4	2	360	15	0	No	1
10	4	Male	Dominant	0	0	6	112	0	0	No	4	2	284	6	0	No	1
11	4	Male	Helper	3	0	7	25	0	138	No	4	2	360	15	0	No	1
12	4	Male	Helper	8	2	8	64	0	1	No	4	2	360	15	0	No	1
13	4	Female	Helper	5	2	8	36	4	157	Yes	4	2	360	15	0	No	1
14	5	Male	Dominant	3	2	6	221	0	14	No	1	2	360	15	0	No	1
15	5	Male	Helper	3	1	5	88	3	110	Yes	1	2	15	5	10	Yes	1
16	6	Female	Dominant	1	1	1	1	0	0	No	5	1	48	5	10	Yes	2
17	6	Male	Dominant	0	5	7	104	0	0.5	No	5	1	200	8	0	No	2
18	7	Female	Dominant	0	1	6	154	4	72	Yes	1	1	70	10	0	Yes	2
19	7	Male	Dominant	2	2	3	3	0	0	No	1	1	360	15	0	No	2
20	7	Male	Helper	1	0	6	172	0	60	No	1	1	60	10	0	Yes	2
21	8	Male	Dominant	0	5	7	198	3	138	Yes	5	2	132	8	0	No	2
22	8	Male	Helper	2	0	4	25	0	0	No	5	2	62	5	25	No	2
23	9	Male	Dominant	2	0	6	187	0	30	No	3	1	23	5	80	Yes	2
24	9	Male	Helper	0	0	7	151	12	92	Yes	3	1	150	4	10	No	2
25	10	Female	Dominant	0	0	5	136	2	91	Yes	4	2	110	12	0	No	4
26	10	Male	Dominant	2	1	5	69	16	41	Yes	4	2	120	12	0	No	4
27	10	Male	Helper	2	3	6	100	9	75	Yes	4	2	5	5	0	No	4
28	10	Male	Helper	3	0	8	153	7	68	Yes	4	2	70	12	0	No	4
29	11	Female	Dominant	0	0	3	41	34	137	Yes	1	2	40	5	0	No	2
30	11	Male	Dominant	0	2	6	44	0	46	No	1	2	360	15	0	No	2
31	11	Male	Helper	0	0	6	64	3	45	Yes	1	2	60	10	0	No	2
32	12	Male	Dominant	4	4	4	5	0	0	No	1	1	145	5	36	Yes	2
33	12	Male	Helper	8	4	4	5	0	0	No	1	1	14	5	122	Yes	2
34	12	Male	Helper	0	1	6	151	0	0	No	1	1	360	15	0	No	2
35	13	Female	Dominant	0	4	7	130	3	51	Yes	4	2	30	3	40	Yes	2
36	13	Male	Dominant	2	2	5	14	0	0	No	4	2	150	5	10	Yes	2
37	14	Female	Dominant	5	3	11	117	6	103.5	Yes	1	2	30	0.3	160	Yes	3
38	14	Male	Dominant	0	0	8	165	12	118.5	Yes	1	2	50	0.5	40	Yes	3
39	14	Male	Helper	2	3	11	178	40	101	Yes	1	2	50	2	30	No	3
40	9	Female	Dominant	1	0	5	72	2	67	Yes	3	1	75	5	30	Yes	1
